# Supplementary material for: Lem2 and Lnp1 maintain the membrane boundary between the nuclear envelope and endoplasmic reticulum
Source: Commun Biol. 2020 Jun 1;3:276. doi: 10.1038/s42003-020-0999-9 (PMC7264229; doi:10.1038/s42003-020-0999-9)
Supplement: Supplementary file 3 — Supplementary Data 1 [file 42003_2020_999_MOESM3_ESM.xlsx]

## Sheet: Sheet1
Supplementary Data 1. S. pombe strains used in this study
Strain	Genotype	Source	Figure
H1N607	h+ ish1+-mCherry::bsd	This study	1a, b, S12a
H1N608	h+ ish1+-mCherry::bsd lem2Δ::kanr	This study	1a, b, S12a
H1N611	h+ ish1+-mCherry::bsd lnp1Δ::hph	This study	1a, b, S12a
H1N612	h+ ish1+-mCherry::bsd lem2Δ::kanr lnp1Δ::hph	This study	1a, b, S12a, c
H1N772	h+ ish1+-mCherry::bsd cut11+-GFP::NAT	This study	1c
H1N775	h+ ish1+-mCherry::bsd lem2Δ::kanr cut11+-GFP::NAT	This study	1c
H1N778	h+ ish1+-mCherry::bsd lnp1Δ::hph cut11+-GFP::NAT	This study	1c
H1N827	h+ ish1+-mCherry::bsd lem2Δ::kanr lnp1Δ::hph cut11+-GFP::NAT	This study	1c
H1N797	h+ ish1+-mCherry::bsd lys1+::nmt41p-SS-GFP-ADEL	This study	1d, S3
H1N791	h+ ish1+-mCherry::bsd lem2Δ::kanr lys1+::nmt41p-SS-GFP-ADEL	This study	1d, S3
H1N793	h+ ish1+-mCherry::bsd lnp1Δ::hph lys1+::nmt41p-SS-GFP-ADEL	This study	1d, S3
H1N829	h+ ish1+-mCherry::bsd lem2Δ::kanr lnp1Δ::hph lys1+::nmt41p-SS-GFP-ADEL	This study	1d, S3
H1N1348	h+ ish1+-mCherry::bsd rtn1+-GFP::NAT	This study	1e
H1N1349	h+ ish1+-mCherry::bsd lem2Δ::kanr rtn1+-GFP::NAT	This study	1e
H1N1350	h+ ish1+-mCherry::bsd lnp1Δ::hph rtn1+-GFP::NAT	This study	1e
H1N934	h+ ish1+-mCherry::bsd lem2Δ::kanr lnp1Δ::hph rtn1+-GFP::NAT	This study	1e
YK507	h- lys1-131 ish1+-mCherry::ura4+ leu1+::adh1p-GFP-GST-NLS	This study	2a, e, 3e, f
cYK363-11D	h- lys1-131 ish1+-mCherry::ura4+ leu1+::adh1p-GFP-GST-NLS lem2Δ::kanr	This study	2b, e
H1N711	h- lys1-131 ish1+-mCherry::ura4+ leu1+::adh1p-GFP-GST-NLS lnp1Δ::hph	This study	2c, e
H1N712	h- lys1-131 ish1+-mCherry::ura4+ leu1+::adh1p-GFP-GST-NLS lem2Δ::kanr lnp1Δ::hph	This study	2d, e, 3a-d
H1N1392	h- lys1-131 ish1+-mCherry::ura4+ leu1+::adh1p-GFP-GST-NLS lem2Δ::kanr lnp1Δ::hph aur1r::atb2+-mCherry	This study	2f-h, Movie1
H1N509	h+	This study	4a, b, S1
H1N452	h+ lem2Δ::kanr lnp1Δ::hph lys1+::lem2p-FLAGHA	This study	4a
H1N453	h+ lem2Δ::kanr lnp1Δ::hph lys1+::lem2p-FLAG-lem2-HA	This study	4a
H1N759	h+ lem2Δ::kanr lnp1Δ::hph lys1+::lem2p-FLAG-lem2NLu-HA	This study	4a
H1N454	h+ lem2Δ::kanr lnp1Δ::hph lys1+::lem2p-FLAG-lem2N-HA	This study	4a
H1N455	h+ lem2Δ::kanr lnp1Δ::hph lys1+::lem2p-FLAG-lem2ΔLEM-HA	This study	4a
H1N456	h+ lem2Δ::kanr lnp1Δ::hph lys1+::lem2p-FLAG-lem2Δ200-307-HA	This study	4a
H1N458	h+ lem2Δ::kanr lnp1Δ::hph lys1+::lem2p-FLAG-lem2LuC-HA	This study	4a
H1N459	h+ lem2Δ::kanr lnp1Δ::hph lys1+::lem2p-FLAG-lem2N-man1Lu-lem2C-HA	This study	4a
H1N446	h+ lem2Δ::kanr lnp1Δ::hph	This study	4b, S1
H1N447	h+ lem2Δ::kanr lnp1Δ::hph lys1+::lnp1+	This study	4b
H1N448	h+ lem2Δ::kanr lnp1Δ::hph lys1+::lnp1ΔN	This study	4b
H1N800	h+ lem2Δ::kanr lnp1Δ::hph lys1+::lnp1G2A	This study	4b
H1N449	h+ lem2Δ::kanr lnp1Δ::hph lys1+::lnp1Δ104-334	This study	4b
H1N450	h+ lem2Δ::kanr lnp1Δ::hph lys1+::lnp1Δ177-334	This study	4b
H1N451	h+ lem2Δ::kanr lnp1Δ::hph lys1+::lnp1Δ232-334	This study	4b
H1N1298	h+ lem2Δ::kanr lnp1Δ::hph lys1+::lnp1Δ177-231	This study	4b
H1N435	h- lys1+::lnp1+-GFP lnp1Δ::hph rtn1+-mRFP::NAT	This study	4c
H1N439	h- lys1+::lnp1ΔN-GFP lnp1Δ::hph rtn1+-mRFP::NAT	This study	4c
H1N866	h- lys1+::nmt1p-lnp1G2A-GFP lnp1Δ::hph rtn1+-mRFP::NAT	This study	4c
H1N440	h- lys1+::lnp1Δ104-334-GFP lnp1Δ::hph rtn1+-mRFP::NAT	This study	4c
H1N441	h- lys1+::lnp1Δ177-334-GFP lnp1Δ::hph rtn1+-mRFP::NAT	This study	4c
H1N442	h- lys1+::lnp1Δ232-334-GFP lnp1Δ::hph rtn1+-mRFP::NAT	This study	4c
H1N443	h- lys1+::lnp1Δ177-231-GFP lnp1Δ::hph rtn1+-mRFP::NAT	This study	4c
H1N532	h- leu1-32 lem2Δ::kanr lnp1Δ::hph lys1+::lnp1ΔN	This study	Screening host
H1N576	h- pAL-SK	This study	5a, 6a
H1N663	h- lem2Δ::kanr lnp1Δ::hph lys1+::lnp1ΔN pAL-SK	This study	5a, 6a
H1N692	h- lem2Δ::kanr lnp1Δ::hph lys1+::lnp1ΔN pAL-SK-lem2+	This study	5a, 6a
H1N693	h- lem2Δ::kanr lnp1Δ::hph lys1+::lnp1ΔN pAL-SK-lnp1+	This study	5a, 6a
H1N625	h- lem2Δ::kanr lnp1Δ::hph lys1+::lnp1ΔN pAL-SK-apq12+	This study	5a, 6a
H1N647	h- lem2Δ::kanr lnp1Δ::hph lys1+::lnp1ΔN pAL-SK-sec8+	This study	5a
H1N626	h- lem2Δ::kanr lnp1Δ::hph lys1+::lnp1ΔN pAL-SK-vid27+	This study	5a
H1N695	h- lem2Δ::kanr lnp1Δ::hph lys1+::lnp1ΔN ish1+-mCherry::bsd pAL-SK	This study	5b, c
H1N636	h- lem2Δ::kanr lnp1Δ::hph lys1+::lnp1ΔN ish1+-mCherry::bsd pAL-SK-apq12+	This study	5b, c
H1N1059	h- ish1+-mCherry::ura4+ leu1+::adh1p-GFP-GST-NLS lem2Δ::kanr lnp1Δ::hph lys1+::pYK147	This study	5d, e
H1N1060	h- ish1+-mCherry::ura4+ leu1+::adh1p-GFP-GST-NLS lem2Δ::kanr lnp1Δ::hph lys1+::adh1p-apq12+	This study	5d, e
YT2390	h- lys1-131	Tange et al.1	5f
YT2388	h- lys1-131 lem2Δ::kanr	Tange et al.1	5f
YT2400	h- lys1-131 lnp1Δ::hph	Tange et al.1	5f
H1N947	h- lys1-131 lem2Δ::kanr lnp1Δ::hph	This study	5f
H1N629	h- lys1-131 apq12Δ::NAT	This study	5f
H1N630	h- lys1-131 lem2Δ::kanr apq12Δ::NAT	This study	5f
H1N631	h- lys1-131 lnp1Δ::hph apq12Δ::NAT	This study	5f
H1N701	h- lys1-131 apq12Δ::NAT ish1+-mCherry::bsd	This study	5g, h
H1N702	h- lys1-131 lem2Δ::kanr apq12Δ::NAT ish1+-mCherry::bsd	This study	5g, h
H1N703	h- lys1-131 lnp1Δ::hph apq12Δ::NAT ish1+-mCherry::bsd	This study	5g, h
H1N591	h- lem2Δ::kanr lnp1Δ::hph lys1+::lnp1ΔN pAL-SK-brr6+	This study	6a
H1N650	h- lem2Δ::kanr lnp1Δ::hph lys1+::lnp1ΔN pAL-SK-cmp7+	This study	6a
H1N655	h- lem2Δ::kanr lnp1Δ::hph lys1+::lnp1ΔN pAL-SK-vps4+	This study	6a
H1N886	h- cmp7+-GFP::NAT vps4+-mCherry::bsd	This study	6b, c, g, h, 8b-d
H1N887	h- cmp7+-GFP::NAT vps4+-mCherry::bsd lem2Δ::kanr	This study	6 b, d, g, h, 8d
H1N863	h- cmp7+-GFP::NAT vps4+-mCherry::bsd lnp1Δ::hph	This study	6 b, e, g, h,
H1N864	h- cmp7+-GFP::NAT vps4+-mCherry::bsd lem2Δ::kanr lnp1Δ::hph	This study	6 b, f-h,, 8b-d
H1N642	h- lys1-131 vps4+-GFP::NAT sfi1+-mCherry::bsd	This study	7a
H1N858	h- lys1-131 vps4+-GFP::NAT sfi1+-mCherry::bsd lem2Δ::kanr	This study	7a
H1N677	h- lys1-131 vps4+-GFP::NAT sfi1+-mCherry::bsd lnp1Δ::hph	This study	7a
H1N978	h- lys1-131 vps4+-GFP::NAT sfi1+-mCherry::bsd lem2Δ::kanr lnp1Δ::hph	This study	7a
H1N639	h- lys1-131 cmp7+-GFP::NAT sfi1+-mCherry::bsd	This study	7b
H1N640	h- lys1-131 cmp7+-GFP::NAT sfi1+-mCherry::bsd lem2Δ::kanr	This study	7b
H1N676	h- lys1-131 cmp7+-GFP::NAT sfi1+-mCherry::bsd lnp1Δ::hph	This study	7b
H1N856	h- lys1-131 cmp7+-GFP::NAT sfi1+-mCherry::bsd lem2Δ::kanr lnp1Δ::hph	This study	7b
H1N882	h- lem2Δ::kanr lnp1Δ::hph leu1+::adh11p-apq12 vps4+-mCherry::bsd cmp7+-GFP::NAT	This study	8a-d
H1N1423	h- lem2Δ::kanr leu1+::pYK180 vps4+-mCherry::bsd cmp7+-GFP::NAT	This study	8d
H1N1424	h- lem2Δ::kanr leu1+::adh11p-apq12 vps4+-mCherry::bsd cmp7+-GFP::NAT	This study	8d
H1N909	h- lem2Δ::kanr lnp1Δ::hph leu1+::adh11p-apq12 vps4+-GFP::NAT sfi1+-mCherry::bsd	This study	8e
H1N526	h+ lnp1Δ::hph	This study	S1
H1N511	h+ lem2Δ::kanr	This study	S1
H1N534	h+ man1Δ::kanr	This study	S1
H1N535	h+ man1Δ::kanr lnp1Δ::hph	This study	S1
H1N545	h+ bqt4Δ::hph	This study	S1
H1N536	h+ bqt4Δ::hph lnp1Δ::hph	This study	S1
H1N774	h+ ish1+-mCherry::bsd nup120+-GFP::NAT	This study	S2a
H1N777	h+ ish1+-mCherry::bsd lem2Δ::kanr nup120+-GFP::NAT	This study	S2a
H1N780	h+ ish1+-mCherry::bsd lnp1Δ::hph nup120+-GFP::NAT	This study	S2a
H1N798	h+ ish1+-mCherry::bsd lem2Δ::kanr lnp1Δ::hph nup120+-GFP::NAT	This study	S2a
H1N773	h+ ish1+-mCherry::bsd nup60+-GFP::NAT	This study	S2b
H1N776	h+ ish1+-mCherry::bsd lem2Δ::kanr nup60+-GFP::NAT	This study	S2b
H1N779	h+ ish1+-mCherry::bsd lnp1Δ::hph nup60+-GFP::NAT	This study	S2b
H1N828	h+ ish1+-mCherry::bsd lem2Δ::kanr lnp1Δ::hph nup60+-GFP::NAT	This study	S2b
H1N834	h+ ish1+-mCherry::bsd GFP-nup97+::NAT	This study	S2c
H1N867	h+ ish1+-mCherry::bsd lem2Δ::kanr GFP-nup97+::NAT	This study	S2c
H1N854	h+ ish1+-mCherry::bsd lnp1Δ::hph GFP-nup97+::NAT	This study	S2c
H1N933	h+ ish1+-mCherry::bsd lem2Δ::kanr lnp1Δ::hph GFP-nup97+::NAT	This study	S2c
H1N1389	h- lys1-131 ish1+-mCherry::ura4+ leu1+::adh1p-GFP-GST-NLS aur1r::atb2+-mCherry	This study	S4a, Movie2
H1N1390	h- lys1-131 ish1+-mCherry::ura4+ leu1+::adh1p-GFP-GST-NLS lem2Δ::kanr aur1r::atb2+-mCherry	This study	S4b, Movie3
H1N1391	h- lys1-131 ish1+-mCherry::ura4+ leu1+::adh1p-GFP-GST-NLS lnp1Δ::hph aur1r::atb2+-mCherry	This study	S4c, Movie4
H1N406	h- leu1-32 ura4-D18 lys1+::lem2p-lem2N-man1Lu-lem2C-GFP-lem2t sid4-mRFP::kanr	This study	S5b
H1N1293	h- lys1+::lnp1+-GFP lnp1Δ::hph	This study	S6
H1N1294	h- lys1+::lnp1Δ104-334-GFP lnp1Δ::hph	This study	S6
H1N1295	h- lys1+::lnp1Δ177-334-GFP lnp1Δ::hph	This study	S6
H1N1296	h- lys1+::lnp1Δ232-334-GFP lnp1Δ::hph	This study	S6
H1N1297	h- lys1+::lnp1Δ177-231-GFP lnp1Δ::hph	This study	S6
H1N576	h- pAL-SK	This study	S7a, b
H1N705	h- pAL-SK-lem2+	This study	S7a, b
H1N707	h- pAL-SK-lnp1+	This study	S7a, b
H1N586	h- pAL-SK-apq12+	This study	S7a, b
H1N577	h- lem2Δ::kanr pAL-SK	This study	S7a, b
H1N706	h- lem2Δ::kanr pAL-SK-lem2+	This study	S7a, b
H1N708	h- lem2Δ::kanr pAL-SK-lnp1+	This study	S7a, b
H1N587	h- lem2Δ::kanr pAL-SK-apq12+	This study	S7a, b
H1N623	h- lem2Δ::kanr lnp1Δ::hph pAL-SK	This study	S7a, c
H1N699	h- lem2Δ::kanr lnp1Δ::hph pAL-SK-lem2+	This study	S7a, c
H1N700	h- lem2Δ::kanr lnp1Δ::hph pAL-SK-lnp1+	This study	S7a, c
H1N625	h- lem2Δ::kanr lnp1Δ::hph pAL-SK-apq12+	This study	S7a, c, S8
H1N736	h- pAL-SK-brr6+	This study	S7b
H1N648	h- pAL-SK-cmp7+	This study	S7b
H1N653	h- pAL-SK-vps4+	This study	S7b
H1N737	h- lem2Δ::kanr pAL-SK-brr6+	This study	S7b
H1N649	h- lem2Δ::kanr pAL-SK-cmp7+	This study	S7b
H1N738	h- lem2Δ::kanr pAL-SK-vps4+	This study	S7b
H1N1323	h- lem2Δ::kanr lnp1Δ::hph pAL-SK-vps4+	This study	S7c
H1N1327	h- lem2Δ::kanr lnp1Δ::hph leu1+::adh1p-vps4+	This study	S7c
H1N1419	h- lem2Δ::kanr lnp1Δ::hph leu1+::adh1p-vps4-mCherry	This study	S7c
H1N751	h- lem2Δ::kanr lnp1Δ::hph leu1+::pYK181	This study	S8
H1N752	h- lem2Δ::kanr lnp1Δ::hph leu1+::adh1p-apq12	This study	S8
H1N753	h- lem2Δ::kanr lnp1Δ::hph leu1+::adh11p-apq12	This study	S8
H1N754	h- lem2Δ::kanr lnp1Δ::hph leu1+::adh13p-apq12	This study	S8
H1N755	h- lem2Δ::kanr lnp1Δ::hph leu1+::adh15p-apq12	This study	S8
H1N756	h- lem2Δ::kanr lnp1Δ::hph leu1+::adh21p-apq12	This study	S8
H1N757	h- lem2Δ::kanr lnp1Δ::hph leu1+::adh31p-apq12	This study	S8
H1N1394	h- ish1+-mCherry::ura4+ leu1+::adh1p-GFP-GST-NLS lem2Δ::kanr lnp1Δ::hph aur1r::atb2+-mCherry lys1+::adh1p-apq12+	This study	S9, Movie5
H1N1139	h- vps4+-GFP::NAT did2+-mCherry::bsd	This study	S10a
H1N1138	h- vps4+-GFP::NAT did4+-mCherry::bsd	This study	S10a
H1N1136	h- vps4+-GFP::NAT vps24+-mCherry::bsd	This study	S10a
H1N1137	h- vps4+-GFP::NAT vps32+-mCherry::bsd	This study	S10a
H1N1140	h- vps4+-GFP::NAT vps60+-mCherry::bsd	This study	S10a
H1N543	h- vps4+-GFP::NAT	This study	S10b
H1N815	h- cmp7+-GFP::NAT did2+-mCherry::bsd	This study	S11
H1N820	h- cmp7+-GFP::NAT did2+-mCherry::bsd lem2Δ::kanr	This study	S11
H1N825	h- cmp7+-GFP::NAT did2+-mCherry::bsd lnp1Δ::hph	This study	S11
H1N850	h- cmp7+-GFP::NAT did2+-mCherry::bsd lem2Δ::kanr lnp1Δ::hph	This study	S11
H1N816	h- cmp7+-GFP::NAT did4+-mCherry::bsd	This study	S11
H1N821	h- cmp7+-GFP::NAT did4+-mCherry::bsd lem2Δ::kanr	This study	S11
H1N826	h- cmp7+-GFP::NAT did4+-mCherry::bsd lnp1Δ::hph	This study	S11
H1N851	h- cmp7+-GFP::NAT did4+-mCherry::bsd lem2Δ::kanr lnp1Δ::hph	This study	S11
H1N812	h- cmp7+-GFP::NAT vps24+-mCherry::bsd	This study	S11
H1N817	h- cmp7+-GFP::NAT vps24+-mCherry::bsd lem2Δ::kanr	This study	S11
H1N822	h- cmp7+-GFP::NAT vps24+-mCherry::bsd lnp1Δ::hph	This study	S11
H1N847	h- cmp7+-GFP::NAT vps24+-mCherry::bsd lem2Δ::kanr lnp1Δ::hph	This study	S11
H1N813	h- cmp7+-GFP::NAT vps32+-mCherry::bsd	This study	S11
H1N818	h- cmp7+-GFP::NAT vps32+-mCherry::bsd lem2Δ::kanr	This study	S11
H1N823	h- cmp7+-GFP::NAT vps32+-mCherry::bsd lnp1Δ::hph	This study	S11
H1N848	h- cmp7+-GFP::NAT vps32+-mCherry::bsd lem2Δ::kanr lnp1Δ::hph	This study	S11
H1N814	h- cmp7+-GFP::NAT vps60+-mCherry::bsd	This study	S11
H1N819	h- cmp7+-GFP::NAT vps60+-mCherry::bsd lem2Δ::kanr	This study	S11
H1N824	h- cmp7+-GFP::NAT vps60+-mCherry::bsd lnp1Δ::hph	This study	S11
H1N849	h- cmp7+-GFP::NAT vps60+-mCherry::bsd lem2Δ::kanr lnp1Δ::hph	This study	S11
H1N1018	h+ ish1+-mCherry::bsd lem2Δ::kanr cmp7Δ::NAT	This study	S12 a-c
H1N1003	h+ ish1+-mCherry::bsd lnp1Δ::hph cmp7Δ::NAT	This study	S12 a-c
H1N999	h+ ish1+-mCherry::bsd lem2Δ::kanr lnp1Δ::hph cmp7Δ::NAT	This study	S12 a-c
H1N1395	h- ish1+-mCherry::ura4+ leu1+::adh1p-GFP-GST-NLS cmp7Δ::NAT aur1r::atb2+-mCherry	This study	S13, Movie6
1. Tange, Y. et al. Inner nuclear membrane protein Lem2 augments heterochromatin formation in response to nutritional conditions. Genes Cells 21, 812-832 (2016)
